# Supplementary material for: Mixotrophy for carbon-conserving waste upcycling
Source: PLoS Comput Biol. 2025 Aug 26;21(8):e1013379. doi: 10.1371/journal.pcbi.1013379 (PMC12407552; doi:10.1371/journal.pcbi.1013379)
Supplement: S1 Data — (XLSX) [file pcbi.1013379.s001.xlsx]

## Sheet: Metabolites
METID	NAME	FORMULA	METID_KEGG	COMPARTMENT	UPPER_CONC	dfG	UNCERTAINTY	CHARGE
o2[e]	Oxygen	O2	kegg:C00007	e	0.0005	16.4	0	0
co2tot[e]	total CO2 (all species in equilibrium, extracellular)	HCO3	kegg:C00288	e	0.0001	-546.594	0	-1
for[e]	Formate	HCO2	kegg:C00058	e	0.0398	-310.377	0	-1
h2o[e]	Water	H2O	kegg:C00001	e	1	-155.952	0	0
pyr[e]	Pyruvate	C3H3O3	kegg:C00022	e	0.01	-350.428	0	-1
nh3[e]	Ammonia	NH3	kegg:C00014	e	0.055	83.1755	0	1
frc[e]	Fructose	C6H12O6	kegg:C00095	e	0.00555	-428.016	0	0
pi[e]	Orthophosphate	HO4P	kegg:C00009	e	0.0524	-1057.53	0	-2
o2[c]	Oxygen	O2	kegg:C00007	c	0.0005	16.4	0	0
co2tot[c]	total CO2 (all species in equilibrium, cytoplasm)	HCO3	kegg:C00288	c	0.01	-543.419	0	-1
for[c]	Formate	HCO2	kegg:C00058	c	0.01	-307.475	0	-1
biomass[c]	Biomass	C4.2H7.2N1O1.7	None	c	1	-1000000	0	0
h2o[c]	Water	H2O	kegg:C00001	c	1	-150.149	0	0
pyr[c]	Pyruvate	C3H3O3	kegg:C00022	c	0.01	-341.723	0	-1
suc[c]	Succinate	C4H4O4	kegg:C00042	c	0.01	-516.326	0	-2
nh3[c]	Ammonia	NH3	kegg:C00014	c	0.01	94.7395	0	1
frc[c]	Fructose	C6H12O6	kegg:C00095	c	0.01	-393.202	0	0
3pg[c]	3-phospho-D-glycerate	C3H3O7P	kegg:C00197	c	0.01	-1337.3	1.5	-3
g3p[c]	Glyceraldehyde 3-phosphate	C3H5O6P	kegg:C00118	c	0.01	-1074.7	1.3	-2
kdpg[c]	2-keto-deoxy-6-phosphogluconate	C6H8O9P	kegg:C04442	c	0.01	-1427.8	4.7	-3
6pg[c]	6-phosphogluconate	C6H10O10P	kegg:C00345	c	0.01	-1536.3	2.5	-3
6pgl[c]	6-phosphoglucanolactone	C6H9O9P	kegg:C01236	c	0.01	-1360.1	2.9	-2
g6p[c]	Glucose 6-phosphate	C6H11O9P	kegg:C00092	c	0.01	-1286.7	1.3	-2
nad[c]	NAD+	C21H26N7O14P2	kegg:C00003	c	0.01	-1127.9	12.4	-1
nadh[c]	NADH	C21H27N7O14P2	kegg:C00004	c	0.01	-1061.2	12.4	-2
nadp[c]	NADP+	C21H25N7O17P3	kegg:C00006	c	0.01	-2016.1	12.7	-3
nadph[c]	NADPH	C21H26N7O17P3	kegg:C00005	c	0.01	-1949	12.7	-4
f6p[c]	Fructose 6-phosphate	C6H11O9P	kegg:C00085	c	0.01	-1284.2	1.3	-2
pi[c]	Orthophosphate	HO4P	kegg:C00009	c	0.01	-1053.42	1.5	-2
ppi[c]	Pyrophosphate	O7P2	kegg:C00013	c	0.01	-1939.7	2.2	-4
f16p[c]	Fructose 1,6-bisphosphate	C6H10O12P2	kegg:C05378	c	0.01	-2176.2	2.1	-4
2pg[c]	2-phospho-D-glycerate	C3H4O7P	kegg:C00631	c	0.01	-1333.2	1.6	-3
pep[c]	Phosphoenolpyruvate	C3H2O6P	kegg:C00074	c	0.01	-1185.6	1.6	-3
adp[c]	ADP	C10H12N5O10P2	kegg:C00008	c	0.01	-1388.1	2.4	-3
atp[c]	ATP	C10H12N5O13P3	kegg:C00002	c	0.01	-2261.6	3	-4
amp[c]	AMP	C10H12O7P	kegg:C00020	c	0.01	-513.3	2.4	-2
3pgp[c]	1,3-Bisphosphoglycerate	C3H4O10P2	kegg:C00236	c	0.01	-2192.1	2.1	-4
coa[c]	Coenzyme-A	C21H32N7O16P3S	kegg:C00010	c	0.01	-1702.8	15	-4
accoa[c]	Acetyl-CoA	C23H34N7O17P3S	kegg:C00024	c	0.01	-1755.9	14.9	-4
cit[c]	Citrate	C6H5O7	kegg:C00158	c	0.01	-952.3	2.3	-3
ac[c]	Acetate	C2H3O2	kegg:C00033	c	0.01	-238	1.9	-1
oaa[c]	Oxaloacetate	C4H2O5	kegg:C00036	c	0.01	-709.1	2.1	-2
icit[c]	Isocitrate	C6H5O7	kegg:C00311	c	0.01	-944.7	2.3	-3
akg[c]	Alphaketoglutarate	C5H4O5	kegg:C00026	c	0.01	-619.7	2.6	-2
sucoa[c]	Succinyl-CoA	C25H35N7O19P3S	kegg:C00091	c	0.01	-2031.5	15.4	-5
q[c]	Ubiquinone	C19H26O4	kegg:C00399	c	0.01	788.8	19.6	0
qh2[c]	Ubiquinol	C19H28O4	kegg:C00390	c	0.01	774.2	19.6	0
fum[c]	Fumarate	C4H2O4	kegg:C00122	c	0.01	-514.2	2.3	-2
mal[c]	Malate	C4H4O5	kegg:C00149	c	0.01	-669.3	2	-2
glox[c]	Glyoxylate	C2H1O3	kegg:C00048	c	0.01	-428.2	2.8	-1
e4p[c]	Erythrose 4-phosphate	C4H7O7P	kegg:C00279	c	0.01	-1138.8	3.4	-2
x5p[c]	Xylose 5-phosphate	C5H9O8P	kegg:C06814	c	0.01	-1209.9	2.4	-2
dhap[c]	Dihydroxyacetone phosphate	C3H5O6P	kegg:C00111	c	0.01	-1080.2	1.1	-2
s17p[c]	Sedoheptulose 1,7-bisphosphate	C7H12O13P2	kegg:C00447	c	0.01	-2232.8	4.2	-4
s7p[c]	Sedoheptulose 7-phosphate	C7H13O10P	kegg:C05382	c	0.01	-1347.6	3.7	-2
r5p[c]	Ribose 5-phosphate	C5H9O8P	kegg:C00117	c	0.01	-1208.5	2	-2
ru5p[c]	Ribulose 5-phosphate	C5H9O8P	kegg:C00199	c	0.01	-1206.5	1.9	-2
ru15p[c]	Ribulose 1,5-bisphosphate	C5H8O11P2	kegg:C01182	c	0.01	-2102.4	3.9	-4
actp[c]	Acetyl-phosphate	C2H3O5P	kegg:C00227	c	0.01	-1097.1	2.2	-2
glut[c]	Glutamate	C5H8NO4	kegg:C00025	c	0.1	-344.5	2.5	-1
glum[c]	Glutamine	C5H10N2O3	kegg:C00064	c	0.01	-90.4	3.7	0
aacoa[c]	Acetoacetyl-CoA	C25H36N7O18P3S	kegg:C00332	c	0.01	-1783.1	15.1	-4
3hbcoa[c]	(R)-3-Hydroxybutanoyl-CoA	C25H42N7O18P3S	kegg:C03561	c	0.01	-1731.4	16.4	-4
PHB[c]	Polyhydroxybutyrate	[C4H6O2]nH2O	kegg:C06143	c	1	-1000000	0	-1
h2[e]	Hydrogen	H2	kegg:C00282	e	0.01	104.8	5.7	0
h2[c]	Hydrogen	H2	kegg:C00282	c	0.01	104.8	5.7	0
h1[c]	Proton	H1	kegg:C00080	c	4e-08			1
h1[e]	Proton	H1	kegg:C00080	e	0.01			1

## Sheet: Reactions
RXNID	KEGG_ID	NAME	EQUATION	KEGG_EQUATION	EC-NUMBER	SUBSYSTEM	DELTAG0	COMPARTMENT	LB	UB
Ex_O2	-	O2 exchange	<=> o2[e]		-	Exchange		e	0	1000
Ex_CO2	-	CO2 exchange	<=> co2tot[e]		-	Exchange		e	-1000	1000
Ex_H2	-	H2 exchange	<=> h2[e]		-	Exchange		e	0	0
Trp_H2	-	H2 transport	h2[e] <=> h2[c]		-	Transport		e	-1000	1000
Ex_H1	-	Proton exchange	<=> h1[e]		-	Exchange		e	-1000	1000
Trp_H1	-	Proton transport	h1[c] <=> h1[e]		-	Transport		e	-1000	1000
Ex_Biomass	-	biomass exchange	biomass[c] <=>		-	Exchange		e	0	1000
Ex_H2O	-	H2O exchange	<=> h2o[e]		-	Exchange		e	-1000	1000
Ex_pi	-	Phosphate exchange	<=> pi[e]		-	Exchange		e	0	1000
Ex_NH3	-	NH3 exchange	<=> nh3[e]		-	Exchange		e	-1000	1000
Ex_PHB	-	PHB exchange	PHB[c] <=>		-	Exchange		e	0	1000
Trp_O2	-	O2 transport (diffusion)	o2[e] <=> o2[c]		-	Transport		c	0	1000
Trp_CO2	-	CO2 transport (diffusion)	co2tot[e] <=> co2tot[c]		-	Transport		c	-1000	1000
Trp_H2O	-	H2O transport (diffusion)	h2o[c] <=> h2o[e]		-	Transport		c	-1000	1000
Trp_piABC	-	Phosphate ABC-type transport	2 atp[c] + 2 h2o[c] + pi[e] <=> 3 pi[c] + 2 adp[c]		-	Transport		c	0	1000
Trp_pi	-	Phosphate transport (diffusion)	pi[e] <=> pi[c]		-	Transport		c	0	1000
Trp_NH3	-	NH3 transport, proton antiport	nh3[e] <=> nh3[c]		-	Transport		c	0	1000
BIOMASS	-	biomass equation	0.21 g6p[c] + 0.9 r5p[c] + 0.36 e4p[c] + 0.07 f6p[c] + 0.13 g3p[c] + 1.5 3pg[c] + 0.52 pep[c] + 2.83 pyr[c] + 1.79 oaa[c] + 8.32 glut[c] + 0.25 glum[c] + 3.74 accoa[c] + 41.1 atp[c] + 41.1 h2o[c] + 3.12 nad[c] + 8.26 nadph[c] <=> biomass[c] + 7.51 akg[c] + 3.74 coa[c] + 41.1 adp[c] + 41.1 pi[c] + 3.12 nadh[c] + 8.26 nadp[c] + 2.61 co2tot[c]		-	Biomass Production		c	0	1000
HEXf	R00760	fructokinase	frc[c] + atp[c] <=> f6p[c] + adp[c]		2.7.1.4	Substrate Uptake	-17.6	c	0	1000
EDA	R05605	2-dehydro-3-deoxy-phosphogluconate aldolase	kdpg[c] <=> pyr[c] + g3p[c]		4.1.2.14	ED	16.3	c	0	1000
EDD	R02036	phosphogluconate dehydratase	6pg[c] <=> kdpg[c] + h2o[c]		4.2.1.12	ED	-42.8	c	0	1000
PGL	R02035	6-phosphogluconolactonase	6pgl[c] + h2o[c] <=> 6pg[c]		3.1.1.31	ED	-25.4	c	-1000	1000
GPD	R00835	Glucose-6-phosphate dehydrogenase	g6p[c] + nadp[c] <=> 6pgl[c] + nadph[c]		1.1.1.49	ED	-6.8	c	-1000	1000
PGI	R02740	Glucose-6-phosphate isomerase	f6p[c] <=> g6p[c]		5.3.1.9	Glycolysis/Gluconeogenesis	-2.6	c	-1000	1000
FBPase	R00762	fructose 1,6-diphosphatase	f16p[c] + h2o[c] <=> f6p[c] + pi[c]		3.1.3.11	Glycolysis/Gluconeogenesis	-11.8	c	0	1000
FBA	R01070	fructose-bisphosphate aldolase	g3p[c] + dhap[c] <=> f16p[c]		4.1.2.13	Glycolysis/Gluconeogenesis	-23.2	c	-1000	1000
TPI	R01015	triose-phosphate isomerase	g3p[c] <=> dhap[c]		5.3.1.1	Glycolysis/Gluconeogenesis	-5.6	c	-1000	1000
GAPD	R01061	Triosephosphate dehydrogenase	g3p[c] + nad[c] + pi[c] <=> 3pgp[c] + nadh[c]		1.2.1.12	Glycolysis/Gluconeogenesis	1.2	c	0	1000
GAPDH	R01063	Triosephosphate dehydrogenase (NADPH)	3pgp[c] + nadph[c] <=> g3p[c] + nadp[c] + pi[c]		1.2.1.59	Glycolysis/Gluconeogenesis	-1.2	c	0	1000
PGK	R01512	phosphoglycerate kinase	3pg[c] + atp[c] <=> 3pgp[c] + adp[c]		2.7.2.3	Glycolysis/Gluconeogenesis	18.5	c	-1000	1000
PGM	R01518	phosphoglycerate mutase	3pg[c] <=> 2pg[c]		5.4.2.11	Glycolysis/Gluconeogenesis	4.5	c	-1000	1000
ENO	R00658	enolase	2pg[c] <=> pep[c] + h2o[c]		4.2.1.11	Glycolysis/Gluconeogenesis	-3.8	c	-1000	1000
PYK	R00200	pyruvate kinase	adp[c] + pep[c] <=> atp[c] + pyr[c]		2.7.1.40	Glycolysis/Gluconeogenesis	-25	c	0	1000
PPS	R00199	pyruvate water dikinase	atp[c] + pyr[c] + h2o[c] <=> amp[c] + pep[c] + pi[c]		2.7.9.2	Glycolysis/Gluconeogenesis	-4.9	c	0	1000
PDH	R00209	pyruvate dehydrogenase	pyr[c] + coa[c] + nad[c] + h2o[c] <=> accoa[c] + co2tot[c] + nadh[c]		1.2.4.1	TCA	-42.3	c	0	1000
CITL	R00362	citrate lyase	1 cit[c] <=> 1 ac[c] + 1 oaa[c]		4.1.3.6	TCA	3.8	c	-1000	1000
CITS	R00351	citrate synthase	accoa[c] + oaa[c] + h2o[c] <=> coa[c] + cit[c]		2.3.3.3	TCA	-38.8	c	0	1000
ACH	R01324	aconitrate hydratase	cit[c] <=> icit[c]		4.2.1.3	TCA	6.8	c	-1000	1000
ICD	R00709	isocitrate dehydrogenase	icit[c] + nadp[c] + h2o[c] <=> akg[c] + co2tot[c] + nadph[c]		1.1.1.41	TCA	-2.6	c	-1000	1000
AKGDH	R08549	alpha-ketoglutarate dehydrogenase	akg[c] + coa[c] + nad[c] + h2o[c] <=> sucoa[c] + co2tot[c] + nadh[c]		1.2.4.2	TCA	-36.3	c	0	1000
SUCOA	R00405	succinyl-CoA hydrolase	sucoa[c] + adp[c] + pi[c] <=> suc[c] + coa[c] + atp[c]		6.2.1.5	TCA	1.2	c	-1000	1000
SUCD	R02164	succinate dehydrogenase (Complex II)	suc[c] + q[c] <=> fum[c] + qh2[c]		1.3.5.1	TCA	-24.1	c	0	1000
FUMC	R01082	fumarate hydratase	fum[c] + h2o[c] <=> mal[c]		4.2.1.2	TCA	-3.4	c	-1000	1000
MDH	R00342	malate dehydrogenase	mal[c] + nad[c] <=> oaa[c] + nadh[c]		1.1.1.37	TCA	26.5	c	-1000	1000
ICL	R00479	isocitrate lyase	icit[c] <=> glox[c] + suc[c]		4.1.3.1	Glyoxylate Shunt	9.5	c	0	1000
MAS	R00472	malate synthase	glox[c] + accoa[c] + h2o[c] <=> mal[c] + coa[c]		2.3.3.9	Glyoxylate Shunt	-38.7	c	0	1000
TKT1	R01067	transketolase	f6p[c] + g3p[c] <=> e4p[c] + x5p[c]		2.2.1.1	PPP/CBB	10.3	c	-1000	1000
ALD	R01829	fructose-bisphosphate aldolase (2)	e4p[c] + dhap[c] <=> s17p[c]		4.1.2.13	PPP/CBB	-21	c	-1000	1000
SBPase	R01845	sedohptulose-bisphosphatase or fructose-bisphosphatase	s7p[c] + pi[c] <=> h2o[c] + s17p[c]		3.1.3.37 or 3.1.3.11	PPP/CBB	13.1	c	0	1000
TAL	R08575	transaldolase	e4p[c] + f6p[c] <=> g3p[c] + s7p[c]		2.2.1.2	PPP/CBB	-3.4	c	-1000	1000
TKT2	R01641	transketolase (2)	g3p[c] + s7p[c] <=> r5p[c] + x5p[c]		2.2.1.1	PPP/CBB	3.8	c	-1000	1000
RPI	R01056	ribose-5-phosphate isomerase	r5p[c] <=> ru5p[c]		5.3.1.6	PPP/CBB	2.1	c	-1000	1000
RPE	R01529	ribulose-phosphate 3-epimerase	x5p[c] <=> ru5p[c]		5.1.3.1	PPP/CBB	3.4	c	-1000	1000
PRK	R01523	phosphoribulokinase	ru5p[c] + atp[c] <=> ru15p[c] + adp[c]		2.7.1.19	PPP/CBB	-28.6	c	0	1000
RUBISCO	R00024	ribulose-bisphosphate carboxylase	co2tot[c] + ru15p[c] <=> 2 3pg[c]		4.1.1.39	PPP/CBB	-23.9	c	0	1000
ACS	R00235	acetyl-CoA synthase	1 coa[c] + 1 ac[c] + 1 atp[c] <=> 1 accoa[c] + 1 ppi[c] + 1 amp[c]		6.2.1.1	Acetate Metabolism	-8.2	c	-1000	1000
APPS	R00317	acylphosphatase	1 h2o[c] + 1 actp[c] <=> 1 pi[c] + 1 ac[c]		3.6.1.7	Acetate Metabolism	-43.6	c	0	1000
ACK	R00315	acetate kinase	1 ac[c] + 1 atp[c] <=> 1 adp[c] + 1 actp[c]		2.7.2.15	Acetate Metabolism	14	c	-1000	1000
PTA	R00230	phosphotransacetylase	1 pi[c] + 1 accoa[c] <=> 1 actp[c] + 1 coa[c]		2.3.1.8	Acetate Metabolism	8.7	c	-1000	1000
PEPC	R00345	phosphenolpyruvate carboxylase	pep[c] + co2tot[c] <=> oaa[c] + pi[c]		4.1.1.31	Anapleurotic	-32.2	c	0	1000
PYRC	R00344	pyruvate carboxylase	adp[c] + oaa[c] + pi[c] <=> atp[c] + pyr[c] + co2tot[c]		6.4.1.1	Anapleurotic	7.2	c	-1000	1000
MAE	R00214	malic enzyme	mal[c] + nad[c] + h2o[c] <=> co2tot[c] + pyr[c] + nadh[c]		1.1.1.38	Anapleurotic	4.1	c	0	1000
PPCK	R00341	pep carboxykinase	atp[c] + 1 oaa[c] + h2o[c] <=> adp[c] + pep[c] + co2tot[c]		4.1.1.49	Anapleurotic	2.6	c	0	1000
GLUDy	R00248	glutamate dehydrogenase	akg[c] + nh3[c] + nadph[c] <=> glut[c] + nadp[c] + h2o[c]		1.4.1.3	Nitrogen Metabolism	-33.4	c	0	1000
GLNS	R00253	glutamine synthetase	glut[c] + nh3[c] + atp[c] <=> adp[c] + pi[c] + glum[c]		6.3.1.2	Nitrogen Metabolism	-15.3	c	0	1000
ETC1	-	electron transport chain (lumped Complex I + V)	nadh[c] + q[c] + adp[c] + pi[c] <=> nad[c] + qh2[c] + h2o[c] + atp[c]		-	Oxidative Phosphorylation	-52.6	c	0	1000
ETC2	-	electron transport chain (lumped Complex III + IV + V)	2 qh2[c] + o2[c] + adp[c] + pi[c] <=> 2 q[c] + 3 h2o[c] + atp[c]		-	Oxidative Phosphorylation	-256.4	c	0	1000
PPA	R00004	inorganic phosphatase	ppi[c] + h2o[c] <=> 2 pi[c]		3.6.1.1	Oxidative Phosphorylation	-16.5	c	0	1000
STH	R00112	soluble transhydrogenase	nadph[c] + nad[c] <=> nadp[c] + nadh[c]		1.6.1.1	Balance	0	c	-1000	1000
ADK	R00127	adenylate kinase	amp[c] + atp[c] <=> 2 adp[c]		2.7.4.3	Balance	0.3	c	-1000	1000
ATPMain	-	Atp Maintenance	atp[c] + h2o[c] <=> adp[c] + pi[c]		-	Balance	-29.6	c	0	1000
XFPK1	R00761	phosphoketolase, f6p	f6p[c] + pi[c] <=> e4p[c] + actp[c] + h2o[c]		4.1.2.22	Engineered	-49.9	c	0	0
XFPK2	R01621	phosphoketolase, x5p	x5p[c] + pi[c] <=> g3p[c] + actp[c] + h2o[c]		4.1.2.9	Engineered	-60	c	0	0
aclAB	R00352	ATP-citrate lyase	atp[c] + coa[c] + cit[c] <=> adp[c] + pi[c] + accoa[c] + oaa[c]		2.3.3.8	Engineered	9.6	c	0	0
phaA	R00238	acetoacetyl-CoA thiolase	2 accoa[c] <=> aacoa[c] + coa[c]		2.3.1.9	MVA Pathway	25	c	0	1000
PhaB	R01977	(R)-3-Hydroxybutanoyl-CoA:NADP+ oxidoreductase	aacoa[c] + nadph[c] <=> 3hbcoa[c] + nadp[c]		1.1.1.36	PHB Pathway	-14.3	c	0	1000
PhaCE	R04254	PHB synthase	3hbcoa[c] <=> PHB[c] + coa[c]		2.3.1.-	PHB Pathway		c	0	1000
SH	R00700	soluble hydrogenase	h2[c] + nad[c] <=> nadh[c] + h1[c]		1.12.1.2	Hydrogen metabolism	-38.6	c	0	1000
MBH	R02965	membrane hydrogenase	h2[c] + q[c] <=> qh2[c]		1.12.5.1	Hydrogen metabolism	-120.9	c	0	1000
