# Supplementary material for: Mixotrophy for carbon-conserving waste upcycling
Source: PLoS Comput Biol. 2025 Aug 26;21(8):e1013379. doi: 10.1371/journal.pcbi.1013379 (PMC12407552; doi:10.1371/journal.pcbi.1013379)
Supplement: S2 Data — (XLSX) [file pcbi.1013379.s002.xlsx]

## Sheet: Metabolites
METID	NAME	FORMULA	METID_KEGG	COMPARTMENT	LOWER_CONC	UPPER_CONC	dfG	UNVERTAINTY	CHARGE
eg[e]	Ethylene glycol	C2H6O2	kegg:C01380	e	1e-06	0.01	-73.4	2.1	0
eg[c]	Ethylene glycol	C2H6O2	kegg:C01380	c	1e-06	0.01	-73.4	2.1	0
gald[c]	Glycoaldehyde	C2H4O2	kegg:C00266	c	1e-06	0.01	-118.9	3.2	0
ga[c]	Glycolate	C2H3O3	kegg:C00160	c	1e-06	0.01	-402.9	3.1	-1
ga[e]	Glycolate	C2H3O3	kegg:C00160	e	1e-06	0.01	-402.9	3.1	-1
tart[c]	Tartronate semialdehyde	C3H3O4	kegg:C01146	c	1e-06	0.01	-485.8	4	-1
q[c]	Ubiquinone	C49H74O4	kegg:C00399	c	1e-06	0.01	807.4	21.1	0
qh2[c]	Ubiquinol	C49H76O4	kegg:C00390	c	1e-06	0.01	791.3	21.1	0
glox[c]	Glyoxylate	C2H1O3	kegg:C00048	c	1e-06	0.01	-427.9	2.8	-1
glyc[c]	Glycerate	C3H5O4	kegg:C00258	c	1e-06	0.01	-449.3	2	-1
2pg[c]	2-phospho-D-glycerate	C3H4O7P	kegg:C00631	c	1e-06	0.01	-1333.2	1.6	-3
co2tot[c]	total CO2 (all species in equilibrium, cytoplasm)	HCO3	kegg:C00288	c	1e-06	0.01	-543.419	0	-1
h2o[c]	Water	H2O	kegg:C00001	c	1	1	-150.149	0	0
nad[c]	NAD+	C21H26N7O14P2	kegg:C00003	c	1e-06	0.01	-1127.9	12.4	-1
nadh[c]	NADH	C21H27N7O14P2	kegg:C00004	c	1e-06	0.01	-1061.2	12.4	-2
metoh[e]	Methanol	C1H4O	kegg:C00132	e	1e-06	0.01			0
metoh[c]	Methanol	C1H4O	kegg:C00132	c	1e-06	0.01			0
formald[c]	Formaldehyde	C1H2O	kegg:C00067	c	1e-06	0.01			0
glol[e]	Glycerol	C3H8O3	kegg:C00116	e	1e-06	0.01			0
glol[c]	Glycerol	C3H8O3	kegg:C00116	c	1e-06	0.01			0
adip[e]	Adipate	C6H10O4	kegg:C06104	e	1e-06	0.01			0
adip[c]	Adipate	C6H10O4	kegg:C06104	c	1e-06	0.01			0
adipcoa[c]	Adipyl-CoA	C27H44N7O19P3S	kegg:C14143	c	1e-06	0.01			0
carpcoa[c]	5-Carboxy-2-pentenoyl-CoA	C27H42N7O19P3S	kegg:C14144	c	1e-06	0.01			0
3hadipcoa[c]	3-Hydroxyadipyl-CoA	C27H44N7O20P3S	kegg:C14145	c	1e-06	0.01			0
3kadipcoa[c]	3-Ketoadipyl-CoA	C27H42N7O20P3S	kegg:C02232	c	1e-06	0.01			0
14bdo[e]	1,4-Butanediol	C4H10O2	metanetx.chemical:MNXM16407	c	1e-06	0.01			0
14bdo[c]	1,4-Butanediol	C4H10O2	metanetx.chemical:MNXM16407	c	1e-06	0.01			0
4hba[c]	4-Hydroxybutyraldehyde	C4H8O2	metanetx.chemical:MNXM37518	c	1e-06	0.01			0
4hbcoa[c]	4-Hydroxybutyryl-CoA	C25H42N7O18P3S	metanetx.chemical:MNXM2334	c	1e-06	0.01			0
4hb[c]	4-hydroxybutyrate	C4H8O3	kegg:C00989	c	1e-06	0.01			0
sucsald[c]	Succinate semialdehyde	C4H6O3	kegg:C00232	c	1e-06	0.01			0
but[e]	Butyrate	C4H8O2	kegg:C00246	c	1e-06	0.01			0
but[c]	Butyrate	C4H8O2	kegg:C00246	c	1e-06	0.01			0
butcoa[c]	Butyryl-CoA	C25H42N7O17P3S	kegg:C00136	c	1e-06	0.01			0
crotcoa[c]	Crotonyl-CoA	C25H40N7O17P3S	kegg:C00877	c	1e-06	0.01			0
ac[e]	Acetate	C2H3O2	kegg:C00033	e	1e-06	0.01	-238	1.9	-1
suc[e]	Succinate	C4H4O4	kegg:C00042	e	1e-06	0.01	-516.326	0	-2
gly3p[c]	Glycerol-3-phosphate	C3H9O6P	kegg:C00093	c	1e-06	0.01			0
etoh[e]	Ethanol	C2H6O	kegg:C00469	e	1e-06	0.01			0
etoh[c]	Ethanol	C2H6O	kegg:C00469	c	1e-06	0.01			0
acetald[c]	Acetaldehyde	C2H4O	kegg:C00084	c	1e-06	0.01			0
3hpa[c]	3-Hydroxypropanal	C3H6O2	kegg:C00969	c	1e-06	0.01			0
3hp[c]	3-Hydroxypronoate	C3H6O3	kegg:C01013	c	1e-06	0.01			0
3hp[e]	3-Hydroxypropanoate	C3H6O3	kegg:C01013	c	1e-06	0.01			0

## Sheet: Reactions
RXNID	KEGG_ID	NAME	EQUATION	KEGG_EQUATION	EC-NUMBER	SUBSYSTEM	DELTAG0	COMPARTMENT	LB	UB
Ex_Formate	-	formate exchange	<=> for[e]		-	Formate		e	0	0
Trp_FDH_Mem	-	Formate dehydrogenase (membrane bound)	for[e] + q[c] + h2o[c] <=> co2tot[e] + qh2[c]		-	Formate		c	0	1000
Trp_ForSYM	-	Formate transport (diffusion)	for[e] <=> for[c]		-	Formate		c	0	1000
Ex_EG	-	ethylene glycol exchange	<=> eg[e]		-	EG	-	e	0	0
Ex_GA	-	glycolic acid exchange	<=> ga[e]		-	EG	-	e	0	0
Trp_EG	-	ethylene glycol transport	eg[e] <=> eg[c]		-	EG	-	e	0	1000
Trp_GA	-	glycolic acid transport	ga[e] <=> ga[c]		-	EG	-	e	0	0
Ex_MeOH	-	methanol exchange	<=> metoh[e]		-	MeOH	-	e	0	0
Trp_MeOH	-	methanol transport	metoh[e] <=> metoh[c]		-	MeOH	-	e	0	1000
Ex_14BDO	-	1,4-BDO exchange	<=> 14bdo[e]		-	14BDO	-	e	0	0
Trp_14BDO	-	1,4-BDO transport	14bdo[e] <=> 14bdo[c]		-	14BDO	-	e	0	1000
Ex_Glycerol	-	glycerol exchange	<=> glol[e]		-	Glycerol	-	e	0	0
Trp_Glycerol	-	glycerol transport	glol[e] <=> glol[c]		-	Glycerol	-	e	0	1000
Ex_3HP	-	3-hydroxypropanoate export	<=> 3hp[e]		-	Glycerol	-	e	0	0
Trp_3HP	-	3-hydroxypropanoate transport	3hp[e] <=> 3hp[c]		-	Glycerol	-	e	0	0
Ex_Acetate	-	acetate exchange	<=> ac[e]		-	Acetate	-	e	0	0
Trp_Acetate	-	acetate transport	ac[e] <=> ac[c]		-	Acetate	-	e	0	1000
Ex_Succinate	-	succinate exchange	<=> suc[e]		-	Succinate	-	e	0	0
Trp_Succinate	-	succinate transport	suc[e] <=> suc[c]		-	Succinate	-	e	0	1000
Ex_Adipate	-	adipate exchange	<=> adip[e]		-	Adipate	-	e	0	0
Trp_Adipate	-	adipate transport	adip[e] <=> adip[c]		-	Adipate	-	e	0	1000
Ex_Butyrate	-	butyrate exchange	<=> but[e]		-	Butyrate	-	e	0	0
Trp_Butyrate	-	butyrate transport	but[e] <=> but[c]		-	Butyrate	-	e	0	1000
Ex_Fructose	-	fructose exchange	<=> frc[e]		-	Fructose		e	0	0
Trp_FrcABC	-	fructose ABC-type transport	frc[e] + 2 atp[c] + 2 h2o[c] <=> frc[c] + 2 adp[c] + 2 pi[c]		-	Fructose		c	0	1000
Ex_EtOH	-	ethanol exchange	<=> etoh[e]		-	EtOH	-	e	0	1000
Trp_EtOH	-	ethanol transport	etoh[e] <=> etoh[c]		-	EtOH	-	c	0	1000
FDH	R00519	formate dehydrogenase	for[c] + nad[c] + h2o[c] <=> nadh[c] + co2tot[c]		1.17.1.9	Formate	-22.5	c	0	1000
GAR		glycoaldehyde reductase	eg[c] + nad[c] <=> gald[c] + nadh[c]		1.1.1.77	EG	20.6	c	-1000	1000
GAD	R01333	glycoaldehyde dehydrogenase	gald[c] + nad[c] + h2o[c] --> nadh[c] + ga[c]		1.2.1.21	EG	-66.8	c	0	1000
GDH	R00476	glycolate dehydrogenase	ga[c] + q[c] --> glox[c] + qh2[c]		1.1.99.14	EG	-41.2	c	0	1000
GCL	R00013	glyoxylate carboligase	2 glox[c] + h2o[c] --> tart[c] + co2tot[c]		4.1.1.47	EG	-24	c	0	1000
TSR	R01745	tartronate semialdehyde reductase	tart[c] + nadh[c] --> nad[c] + glyc[c]		1.1.1.60	EG	-29.8	c	0	1000
G2K	R08572	glycerate-2-kinase	glyc[c] + atp[c] --> 2pg[c] + adp[c]		2.7.1.165	EG	-10.9	c	0	1000
METDH		methanol dehydrogenase	metoh[c] + nad[c] <=> formald[c] + nadh[c]			MeOH	30.5	c	-1000	1000
FADH		formaldehyde dehydrogenase	h2o[c] + nad[c] + formald[c] <=> nadh[c] + for[c]			MeOH	-51.7	c	0	1000
FDH	R00519	formate dehydrogenase	for[c] + nad[c] + h2o[c] <=> nadh[c] + co2tot[c]		1.17.1.9	MeOH	-22.5	c	0	1000
GLYK		glycerol kinase	glol[c] + atp[c] --> gly3p[c] + adp[c]			Glycerol	-16.7	c	0	1000
GKDH		glycerol kinase dehydrogenase	gly3p[c] + q[c] <=> dhap[c] + qh2[c]			Glycerol	7.1	c	0	1000
GLDH		glycerol dehydratase	glol[c] <=> 3hpa[c] + h2o[c]			Glycerol			0	0
HPADH		3-hydroxpropanal dehydrogenase	3hpa[c] + nadp[c] + h2o[c] <=> 3hp[c] + nadph[c]			Glycerol			0	0
ACL		adipate coa ligase	adip[c] + atp[c] + coa[c] <=> adipcoa[c] + adp[c] + pi[c]			Adipate	-4.6	c	0	1000
ACDH		acyl coa dehydrogenase	adipcoa[c] + q[c] --> carpcoa[c] + qh2[c]			Adipate	-26	c	0	1000
CEDH		enoly coa hydratase	carpcoa[c] + h2o[c] <=> 3hadipcoa[c]			Adipate	0.4	c	-1000	1000
HADH		hydroacyl coa dehydrogenase	3hadipcoa[c] + nad[c] <=> 3kadipcoa[c] + nadh[c]			Adipate	15.6	c	-1000	1000
OAT		oxoadipyl coa thiolase	3kadipcoa[c] + coa[c] --> accoa[c] + sucoa[c]			Adipate	-28.6	c	0	1000
ADH		alcohol dehydrogenase	14bdo[c] + nad[c] <=> 4hba[c] + nadh[c]			14BDO		c	-1000	1000
BDH		butyraldehyde dehydrogenase	4hba[c] + coa[c] + nad[c] <=> 4hbcoa[c] + nadh[c]			14BDO		c	-1000	1000
COAT		coa transferase	4hbcoa[c] + ac[c] <=> accoa[c] + 4hb[c]			14BDO	21	c	-1000	1000
HBD		hydroxybutyrate dehydrogenase	4hb[c] + nad[c] <=> sucsald[c] + nadh[c]			14BDO	-3.4	c	-1000	1000
SSADH		succinate semialdehyde dehydrogenase	sucsald[c] + nad[c] + coa[c] <=> nadh[c] + sucoa[c]			14BDO	-14	c	0	1000
AKGDC		alpha ketoglutarate carboxylase	akg[c] <=> sucsald[c] + co2tot[c]			14BDO	-22.3	c	0	1000
BCL		butyryl coa ligase	but[c] + atp[c] + coa[c] <=> amp[c] + butcoa[c] + ppi[c]			Butyrate	-3.8	c	-1000	1000
BCDH		butyryl coa dehydrogenase	butcoa[c] + q[c] <=> crotcoa[c] + qh2[c]			Butyrate	35.1	c	-1000	1000
3HBDH		3-hydroxybutyryl coa dehyratase	crotcoa[c] + h2o[c] <=> 3hbcoa[c]			Butyrate	-3.3	c	-1000	1000
BOX		beta oxidation	butcoa[c] + q[c] + nad[c] + h2o[c] + coa[c] <=> 2 accoa[c] + qh2[c] + nadh[c] + h1[c]			Butyrate	-21.38	c	-1000	1000
EDH		ethanol dehydrogenase	etoh[c] + nad[c] <=> acetald[c] + nadh[c]			EtOH	18.1	c	-1000	1000
ACEDH		acetaldehyde dehydrogenase	acetald[c] + nad[c] + coa[c] <=> accoa[c] + nadh[c]			EtOH	-20	c	-1000	1000
