# Supplementary material for: Mixotrophy for carbon-conserving waste upcycling
Source: PLoS Comput Biol. 2025 Aug 26;21(8):e1013379. doi: 10.1371/journal.pcbi.1013379 (PMC12407552; doi:10.1371/journal.pcbi.1013379)
Supplement: S3 Data — (CSV) [file pcbi.1013379.s003.csv]

compound_id	lb	ub
metanetx.chemical:MNXM2	1.00E-06	0.01
metanetx.chemical:MNXM3	0.0005	0.005
metanetx.chemical:MNXM8	1	1
metanetx.chemical:MNXM10	8.00E-02	0.35
metanetx.chemical:MNXM6	0.0001	0.3
metanetx.chemical:MNXM5	1	1
metanetx.chemical:MNXM4	0.000273	0.000273
metanetx.chemical:MNXM7	0.0005	0.0005
metanetx.chemical:MNXM9	0.01	0.01
metanetx.chemical:MNXM12	0.001	0.001
metanetx.chemical:MNXM13	1.00E-05	1.00E-05
metanetx.chemical:MNXM11	0.001	0.001
metanetx.chemical:MNXM15	0.01	0.01
metanetx.chemical:MNXM17	1.00E-06	0.01
metanetx.chemical:MNXM33	0.0001	0.0001
metanetx.chemical:MNXM14	0.0005	0.0005
metanetx.chemical:MNXM95120	1.00E-06	0.01
metanetx.chemical:MNXM22	1.00E-06	0.01
metanetx.chemical:MNXM8975	1.00E-06	0.01
metanetx.chemical:MNXM24	1.00E-06	0.01
metanetx.chemical:MNXM1932	1.00E-06	0.01
metanetx.chemical:MNXM30	1.00E-06	0.01
metanetx.chemical:MNXM51	1.00E-06	0.01
metanetx.chemical:MNXM57	0.017	0.017
metanetx.chemical:MNXM31	1.00E-06	0.01
metanetx.chemical:MNXM58	1.00E-06	0.01
metanetx.chemical:MNXM63	1.00E-06	0.01
metanetx.chemical:MNXM121	1.00E-06	0.01
metanetx.chemical:MNXM1	1.00E-06	0.01
metanetx.chemical:MNXM423	1.00E-06	0.01
metanetx.chemical:MNXM89	1.00E-06	0.01
metanetx.chemical:MNXM107	1.00E-06	0.01
metanetx.chemical:MNXM105630	1.00E-06	0.01
metanetx.chemical:MNXM89609	1.00E-06	0.01
metanetx.chemical:MNXM495	1.00E-06	0.01
metanetx.chemical:MNXM80	1.00E-06	0.01
metanetx.chemical:MNXM220	1.00E-06	0.01
metanetx.chemical:MNXM5749	1.00E-06	0.01
metanetx.chemical:MNXM746	1.00E-06	0.01
metanetx.chemical:MNXM151	0.0024	0.0024
metanetx.chemical:MNXM125	1.00E-06	0.01
metanetx.chemical:MNXM286	1.00E-06	0.01
metanetx.chemical:MNXM169	0.0001	0.0001
metanetx.chemical:MNXM178	0.0001	0.0001
metanetx.chemical:MNXM113	1.00E-06	0.01
metanetx.chemical:MNXM90960	1.00E-06	0.01
metanetx.chemical:MNXM433	1.00E-06	0.01
metanetx.chemical:MNXM96380	0.005	0.005
metanetx.chemical:MNXM374	1.00E-06	0.01
metanetx.chemical:MNXM207	1.00E-06	0.01
metanetx.chemical:MNXM195	1.00E-06	0.01
metanetx.chemical:MNXM89582	1.00E-06	0.01
metanetx.chemical:MNXM344	1.00E-06	0.01
metanetx.chemical:MNXM1847	1.00E-06	0.01
metanetx.chemical:MNXM653	1.00E-06	0.01
metanetx.chemical:MNXM323	1.00E-06	0.01
metanetx.chemical:MNXM96993	0.0001	0.0001
metanetx.chemical:MNXM148	0.0001	0.0001
metanetx.chemical:MNXM432	1.00E-06	0.01
metanetx.chemical:MNXM436	1.00E-06	0.01
metanetx.chemical:MNXM546	1.00E-06	0.01
metanetx.chemical:MNXM152	1.00E-06	0.01
metanetx.chemical:MNXM257	1.00E-06	0.01
metanetx.chemical:MNXM234	1.00E-06	0.01
metanetx.chemical:MNXM202	0.0001	0.0001
metanetx.chemical:MNXM176	0.0001	0.0001
metanetx.chemical:MNXM96055	0.0005	0.0005
metanetx.chemical:MNXM394	1.00E-06	0.01
metanetx.chemical:MNXM452	1.00E-06	0.01
metanetx.chemical:MNXM55844	1.00E-06	0.01
metanetx.chemical:MNXM228	1.00E-06	0.01
metanetx.chemical:MNXM804	1.00E-06	0.01
metanetx.chemical:MNXM1195	1.00E-06	0.01
metanetx.chemical:MNXM724	1.00E-06	0.01
metanetx.chemical:MNXM1562	1.00E-06	0.01
metanetx.chemical:MNXM330	1.00E-06	0.01
metanetx.chemical:MNXM163	1.00E-06	0.01
metanetx.chemical:MNXM996	1.00E-06	0.01
metanetx.chemical:MNXM166	0.0001	0.0001
metanetx.chemical:MNXM309	1.00E-06	0.01
metanetx.chemical:MNXM372	0.0001	0.0001
metanetx.chemical:MNXM579	1.00E-06	0.01
metanetx.chemical:MNXM520	0.0001	0.0001
metanetx.chemical:MNXM4041	1.00E-06	0.01
metanetx.chemical:MNXM833	1.00E-06	0.01
metanetx.chemical:MNXM43	1.00E-06	0.01
metanetx.chemical:MNXM2174	1.00E-06	0.01
metanetx.chemical:MNXM1325	1.00E-06	0.01
metanetx.chemical:MNXM572	1.00E-06	0.01
metanetx.chemical:MNXM38	0.0001	0.0001
metanetx.chemical:MNXM945	1.00E-06	0.01
metanetx.chemical:MNXM3561	1.00E-06	0.01
metanetx.chemical:MNXM2006	1.00E-06	0.01
metanetx.chemical:MNXM92652	1.00E-06	0.01
metanetx.chemical:MNXM81795	1.00E-06	0.01
metanetx.chemical:MNXM1781	1.00E-06	0.01
metanetx.chemical:MNXM1851	1.00E-06	0.01
metanetx.chemical:MNXM3570	1.00E-06	0.01
metanetx.chemical:MNXM2154	1.00E-06	0.01
metanetx.chemical:MNXM2146	1.00E-06	0.01
metanetx.chemical:MNXM1339	1.00E-06	0.01
metanetx.chemical:MNXM7296	1.00E-06	0.01
metanetx.chemical:MNXM1428	1.00E-06	0.01
metanetx.chemical:MNXM1157	1.00E-06	0.01
metanetx.chemical:MNXM2282	1.00E-06	0.01
metanetx.chemical:MNXM442	0.0001	0.0001
metanetx.chemical:MNXM1922	1.00E-06	0.01
metanetx.chemical:MNXM658	1.00E-06	0.01
metanetx.chemical:MNXM4835	1.00E-06	0.01
metanetx.chemical:MNXM970	1.00E-06	0.01
metanetx.chemical:MNXM111	1.00E-06	0.01
metanetx.chemical:MNXM196	1.00E-06	0.01
